# Supplementary material for: Beauty of symmetry ‐ The impact of logo symmetry on perceived product quality
Source: PLoS One. 2025 Jan 28;20(1):e0317229. doi: 10.1371/journal.pone.0317229 (PMC11774398; doi:10.1371/journal.pone.0317229)
Supplement: S2 File — (XLSX) [file pone.0317229.s002.xlsx]

## Sheet: Sheet1
Logo symmetry (1 = high vs. 0 = low)	Perceived Quality	Perceived familiarity	Liking	Perceived Quality_1	Perceived Quality_2	Perceived Quality_3
0	3.33333	2	5	3	3	4
0	6	6	7	6	6	6
1	6.66667	6	7	6	7	7
1	2.33333	1	3	2	3	2
0	5	5	4	4	6	5
0	4	3	4	3	4	5
0	4.33333	3	5	5	3	5
0	2.33333	3	1	3	2	2
1	6	5	4	7	5	6
0	5	5	6	6	5	4
1	5	3	4	5	6	4
0	3.66667	3	3	4	4	3
0	4.33333	5	4	5	5	3
1	2.66667	2	3	4	2	2
0	4.33333	6	6	4	5	4
0	2.66667	1	4	2	4	2
1	3	3	3	4	2	3
0	5.66667	7	7	6	6	5
0	6	6	7	6	6	6
0	6.33333	6	3	5	7	7
1	4.66667	4	6	4	6	4
1	4	4	3	3	5	4
1	4.66667	3	3	4	5	5
1	2	1	2	3	1	2
0	4.33333	5	4	5	4	4
1	2.66667	3	2	2	2	4
0	5.33333	6	7	6	6	4
1	5	4	4	5	5	5
1	4	4	4	3	4	5
0	4.66667	4	5	5	5	4
0	5.33333	6	5	5	6	5
1	5	4	4	5	4	6
0	5.33333	6	5	6	5	5
1	7	6	6	7	7	7
1	3	1	1	3	3	3
1	7	7	7	7	7	7
1	2.33333	2	4	3	3	1
0	2.33333	3	2	3	2	2
0	2	1	3	2	2	2
0	6	7	3	6	5	7
0	6.33333	5	3	7	6	6
0	2.66667	4	3	2	2	4
1	4.33333	2	3	4	5	4
1	6.33333	5	7	6	6	7
0	4.66667	5	6	5	5	4
0	3.33333	3	1	4	3	3
0	3.33333	4	3	4	2	4
1	4.66667	3	6	6	4	4
1	3.33333	2	3	2	4	4
1	4	2	2	4	4	4
0	2.33333	1	3	3	2	2
1	7	5	7	7	7	7
0	5.33333	5	6	5	6	5
0	4.66667	4	4	4	5	5
1	1.33333	2	3	1	2	1
0	5.66667	6	5	5	5	7
1	2.33333	2	3	2	2	3
1	3.66667	2	5	3	5	3
0	5.33333	7	7	6	5	5
0	3.33333	1	1	4	4	2
1	7	5	5	7	7	7
1	3.33333	1	4	4	3	3
0	2.66667	3	4	2	4	2
0	3	2	1	3	3	3
0	2	1	2	3	1	2
1	5.33333	5	4	6	6	4
1	7	5	5	7	7	7
1	7	6	5	7	7	7
0	4.33333	3	3	5	5	3
0	4.33333	3	4	4	4	5
1	5	5	6	4	5	6
1	5	4	3	4	6	5
1	5.33333	4	3	6	5	5
1	4.66667	4	3	5	5	4
0	2.66667	2	3	3	3	2
0	3.33333	3	5	4	3	3
1	4.66667	3	4	4	5	5
0	1.66667	1	1	3	1	1
0	4.33333	5	5	5	3	5
0	1.66667	1	3	3	1	1
1	6.33333	6	6	6	7	6
1	6	6	4	6	6	6
0	4.33333	4	5	5	4	4
1	4.66667	3	5	4	5	5
1	7	7	7	7	7	7
1	3.33333	2	5	4	4	2
1	5	6	5	5	5	5
0	4	3	5	4	3	5
0	2.66667	1	4	3	2	3
0	5	7	6	4	6	5
1	6.33333	4	4	6	6	7
1	2.33333	1	4	3	1	3
0	5	6	5	5	5	5
1	2.66667	2	4	3	2	3
1	6.33333	6	6	7	6	6
0	5	6	4	5	4	6
1	7	6	6	7	7	7
0	6.66667	6	3	7	7	6
0	5.66667	6	6	5	6	6
1	3.33333	4	3	3	4	3
0	3	2	4	3	3	3
1	7	7	7	7	7	7
0	5.33333	7	6	6	5	5
1	2	1	3	2	1	3
0	4	5	5	3	4	5
1	3.33333	3	2	3	4	3
1	7	7	7	7	7	7
0	2.66667	3	4	2	2	4
0	5.33333	4	4	4	6	6
1	5.66667	4	5	6	5	6
1	6.33333	6	6	7	5	7
1	7	7	6	7	7	7
0	4.33333	5	5	4	5	4
1	7	6	5	7	7	7
1	3.66667	4	4	4	4	3
0	5	4	6	6	5	4
0	4.33333	4	5	5	5	3
1	5.33333	4	4	6	4	6
1	5.66667	4	5	6	5	6
0	4.66667	7	5	5	4	5
1	7	6	6	7	7	7
0	2.33333	1	3	2	2	3
1	6.66667	7	5	6	7	7
0	6.33333	7	7	7	6	6
0	4.33333	4	5	5	4	4
1	4.66667	4	4	5	4	5
0	3	4	3	3	3	3
1	7	6	7	7	7	7
0	5.66667	4	5	6	6	5
1	7	7	6	7	7	7
1	3.66667	2	4	3	5	3
0	2.33333	4	2	2	2	3
