# Supplementary material for: Beauty of symmetry ‐ The impact of logo symmetry on perceived product quality
Source: PLoS One. 2025 Jan 28;20(1):e0317229. doi: 10.1371/journal.pone.0317229 (PMC11774398; doi:10.1371/journal.pone.0317229)
Supplement: S3 File — (XLSX) [file pone.0317229.s003.xlsx]

## Sheet: Sheet1
Logo symmetry (1 = high vs. 0 = low)	Manipulation check	Liking	Aesthetic Perception
0	1	4	4
1	5	4	5
1	3	3	2
0	4	6	7
1	7	6	5
1	6	5	4
1	7	5	7
1	5	2	4
0	1	2	4
0	4	7	6
1	3	3	1
1	3	3	2
1	7	6	7
0	1	2	1
1	4	5	3
0	2	6	5
0	2	5	5
0	4	4	7
0	4	6	5
1	2	4	3
0	1	5	5
0	1	6	4
1	6	6	5
1	4	5	5
1	4	3	1
0	4	6	4
0	1	4	5
1	6	6	7
1	4	3	3
1	6	7	5
1	7	4	4
0	2	5	7
1	7	6	5
0	2	4	3
1	6	4	5
0	3	5	6
1	5	3	3
1	7	5	7
0	1	3	4
0	1	4	4
0	1	2	2
1	3	2	1
0	1	3	1
0	1	2	1
1	4	4	3
1	7	5	6
0	1	3	6
1	7	6	6
1	7	7	6
0	2	4	4
0	4	6	7
0	2	3	3
0	1	4	6
0	1	3	5
0	3	7	7
0	1	1	2
1	5	4	2
1	2	4	3
0	4	7	7
1	3	3	2
0	1	4	4
1	4	4	2
1	7	5	6
1	7	6	7
0	3	7	7
0	3	7	6
