# Supplementary material for: Beauty of symmetry ‐ The impact of logo symmetry on perceived product quality
Source: PLoS One. 2025 Jan 28;20(1):e0317229. doi: 10.1371/journal.pone.0317229 (PMC11774398; doi:10.1371/journal.pone.0317229)
Supplement: S5 File — (XLSX) [file pone.0317229.s005.xlsx]

## Sheet: Sheet1
Cognitive Load (1 = high vs. 0 = low)	Logo symmetry (1 = high vs. 0 = low)	Perceived Quality	Manipulation Chekc_Cognitive Load	Perceived Quality_1	Perceived Quality_2	Perceived Quality_3
1	0	4.66667	5	4	5	5
0	1	5.66667	4	6	6	5
1	0	1.33333	3	1	2	1
1	1	5.33333	6	4	6	6
1	1	2	3	3	1	2
1	0	2	2	1	2	3
0	1	5	3	5	6	4
0	1	5	1	5	5	5
0	0	3	3	2	4	3
0	0	5	3	4	6	5
1	1	3.33333	4	4	2	4
1	1	5.33333	7	4	6	6
0	0	2.33333	1	1	3	3
1	1	4.33333	5	4	5	4
0	1	2.66667	1	2	3	3
0	0	6	4	6	5	7
0	1	4	3	4	5	3
0	1	5.66667	2	6	6	5
1	1	5.33333	7	6	5	5
0	0	4	2	4	4	4
1	0	3.33333	4	3	3	4
1	0	4.66667	5	4	5	5
1	1	3.33333	5	3	4	3
1	1	5	7	5	5	5
1	1	2	4	2	2	2
0	1	6.33333	6	6	7	6
0	1	5	2	5	4	6
1	0	1.33333	2	1	1	2
0	0	5.33333	4	5	6	5
1	1	3.33333	5	3	3	4
1	0	2	3	3	1	2
1	1	3	4	3	4	2
1	1	5	5	5	4	6
0	0	3.33333	3	4	3	3
0	0	3.66667	3	3	3	5
1	1	3.66667	5	4	3	4
1	0	5	7	6	5	4
1	1	5	5	4	6	5
1	0	5.33333	5	5	6	5
0	1	3.66667	2	3	3	5
1	1	2	4	2	2	2
0	0	3	1	3	2	4
0	0	3.66667	4	3	5	3
1	1	2.66667	3	2	3	3
1	1	3.33333	6	3	3	4
0	0	5.33333	4	6	6	4
0	1	5.66667	5	6	6	5
0	1	6.33333	5	5	7	7
1	0	3	3	3	2	4
0	1	5	3	6	5	4
1	0	4	6	4	5	3
1	0	5.33333	7	5	6	5
1	1	3.66667	5	4	3	4
1	0	3.66667	4	3	5	3
0	1	6.33333	6	6	6	7
1	1	2.66667	4	2	2	4
0	0	1.33333	3	1	2	1
1	0	2	3	2	2	2
0	1	4.66667	3	5	4	5
1	0	5	5	5	5	5
0	1	4.66667	3	5	5	4
0	1	5.33333	2	5	6	5
1	1	5	7	4	6	5
1	0	2.33333	3	1	3	3
0	0	5.66667	6	7	5	5
0	1	4	1	5	4	3
1	0	6.33333	7	6	7	6
0	0	5	5	5	4	6
1	0	3	6	3	4	2
0	1	4.33333	3	5	3	5
1	0	4	4	4	3	5
0	0	7	6	7	7	7
1	1	1.66667	3	2	1	2
0	1	3	3	4	3	2
1	0	6	5	7	6	5
1	0	5.66667	5	7	5	5
1	0	2.66667	3	4	2	2
0	0	5.66667	6	7	5	5
0	0	4.33333	3	4	4	5
0	1	4.66667	2	4	5	5
0	1	5.66667	2	5	6	6
1	1	4	4	5	3	4
1	0	2.33333	3	2	2	3
0	1	4	2	5	3	4
1	1	1.66667	2	1	3	1
0	1	4.66667	3	5	5	4
0	0	5	3	5	5	5
1	1	3.33333	6	3	3	4
0	1	5.33333	4	6	4	6
1	0	2.66667	6	2	2	4
0	1	2.33333	1	3	2	2
0	1	5	3	5	4	6
1	0	5.33333	6	5	6	5
0	1	6	5	5	7	6
1	1	3.33333	4	4	2	4
0	1	6	4	5	7	6
1	0	5.33333	5	5	6	5
0	0	3.33333	2	4	2	4
1	0	4	5	3	5	4
0	0	4.66667	4	6	4	4
0	0	3.33333	2	2	4	4
0	0	2.33333	2	3	2	2
1	0	3.33333	5	3	3	4
0	1	6	5	5	7	6
1	0	5	5	5	4	6
0	1	3.66667	1	4	3	4
0	1	6	5	7	5	6
1	0	4.66667	5	4	6	4
1	0	4.66667	7	5	5	4
0	0	5.33333	4	6	5	5
0	0	3.33333	5	4	3	3
0	1	5.33333	4	6	4	6
0	1	5	6	5	5	5
1	1	3.33333	4	4	2	4
0	0	5.66667	6	6	5	6
1	0	6	7	6	6	6
0	1	3.33333	3	3	3	4
0	0	4.33333	3	5	5	3
0	1	5.66667	5	5	5	7
0	0	1.66667	2	1	2	2
0	0	3.66667	3	3	4	4
1	0	6	7	6	5	7
0	0	2.66667	3	2	3	3
1	0	6.33333	7	6	7	6
0	1	6	5	5	7	6
0	0	5.66667	4	6	6	5
1	1	4	4	4	4	4
0	0	2.33333	1	1	3	3
1	1	7	7	7	7	7
0	1	4.33333	4	5	5	3
0	0	4.33333	5	4	5	4
0	1	4.66667	3	5	5	4
1	0	5.66667	6	6	6	5
1	0	4	6	3	5	4
1	0	5.33333	5	5	6	5
0	0	7	5	7	7	7
1	0	2.33333	5	2	2	3
1	0	2	4	3	1	2
0	1	3	1	3	2	4
0	0	3.66667	3	3	3	5
0	0	4	3	4	4	4
0	1	5.66667	5	6	5	6
1	1	3.66667	4	3	3	5
0	0	5	4	4	5	6
1	1	3.66667	4	5	3	3
0	0	3.66667	3	4	3	4
0	0	4.33333	3	4	5	4
1	0	3.33333	5	4	3	3
1	0	2.33333	3	3	2	2
0	1	3.66667	4	4	4	3
0	0	3.66667	3	3	5	3
1	0	2.66667	4	2	3	3
1	1	4.33333	5	5	3	5
1	1	4.33333	6	5	4	4
0	0	3.66667	1	3	4	4
1	1	2.33333	5	2	3	2
1	1	5.33333	7	6	6	4
1	1	5	5	4	6	5
0	0	4.66667	5	4	5	5
0	0	6.33333	6	7	5	7
1	0	2	4	2	2	2
1	1	1.66667	5	3	1	1
1	0	5.66667	7	6	5	6
1	0	6	6	5	6	7
1	1	2.66667	4	2	2	4
0	1	5.33333	3	6	5	5
1	1	4.33333	5	3	5	5
1	0	4.66667	4	5	4	5
0	0	2.66667	1	2	3	3
1	1	1	4	1	1	1
1	1	1.33333	4	1	1	2
1	1	5.33333	5	6	4	6
1	0	2.33333	3	2	2	3
1	1	4	6	4	4	4
1	1	5	7	5	6	4
0	1	4	1	5	3	4
0	0	6	6	6	5	7
0	1	3	2	4	2	3
0	0	2.33333	3	1	3	3
0	1	5	4	4	5	6
1	1	4	6	4	5	3
0	0	3.33333	4	3	4	3
1	0	4	5	5	4	3
1	0	6	7	6	7	5
0	1	4	2	5	3	4
0	0	2.33333	2	3	1	3
1	0	4.33333	6	5	4	4
1	1	3	4	2	3	4
1	1	3.33333	5	4	3	3
0	1	6	3	6	5	7
1	1	5.66667	6	6	6	5
0	0	2	1	1	3	2
0	0	4.66667	6	4	5	5
0	0	4	4	4	4	4
1	1	5	6	4	6	5
0	1	5.33333	4	4	6	6
0	1	6.33333	5	7	6	6
1	1	4.33333	6	4	4	5
0	1	4	3	4	4	4
