# Supplementary material for: Beauty of symmetry ‐ The impact of logo symmetry on perceived product quality
Source: PLoS One. 2025 Jan 28;20(1):e0317229. doi: 10.1371/journal.pone.0317229 (PMC11774398; doi:10.1371/journal.pone.0317229)
Supplement: S6 File — (XLSX) [file pone.0317229.s006.xlsx]

## Sheet: Sheet1
Logo symmetry (1 = high vs. 0 = low)	Manipulation check	Liking	Aesthetic Perception
1	1	2	3
1	2	2	3
1	1	2	3
1	2	3	4
1	1	1	4
1	2	3	3
1	1	3	3
1	3	2	4
1	1	3	3
1	1	2	5
1	2	2	4
1	2	5	5
1	2	4	3
1	3	3	5
1	4	5	3
1	4	4	5
1	2	4	4
1	3	5	6
1	4	4	4
1	5	6	4
1	5	6	5
1	5	5	5
1	3	6	6
1	5	6	7
1	4	5	5
1	4	6	6
1	3	5	7
1	4	7	6
1	4	7	5
1	4	6	7
0	1	3	3
0	2	3	3
0	3	2	3
0	2	2	4
0	3	2	3
0	3	3	2
0	2	2	2
0	2	3	3
0	3	3	2
0	3	4	4
0	4	5	4
0	4	4	3
0	5	3	4
0	4	3	4
0	5	4	6
0	5	4	4
0	4	5	4
0	7	5	6
0	7	5	6
0	7	4	5
0	7	5	6
0	7	7	5
0	6	5	5
0	7	7	5
0	6	7	6
0	7	7	6
0	7	6	7
0	7	7	7
0	7	7	7
0	7	7	7
0	7	6	6
