# Supplementary material for: Beauty of symmetry ‐ The impact of logo symmetry on perceived product quality
Source: PLoS One. 2025 Jan 28;20(1):e0317229. doi: 10.1371/journal.pone.0317229 (PMC11774398; doi:10.1371/journal.pone.0317229)
Supplement: S7 File — (XLSX) [file pone.0317229.s007.xlsx]

## Sheet: Sheet1
Study 1	Perceived quality			Familiarity			Liking of product
Group	N	Mean	SD	N	Mean	SD	N	Mean	SD
Symmetrical Logo	66	4.92	1.69	66	4.06	1.86	66	4.48	1.52
Asymmetrical Logo	66	4.19	1.33	66	4.12	1.88	66	4.24	1.62
Pretest of Study 1	Manipulation check			Liking of Logo			Aesthetic perception
Group	N	Mean	SD	N	Mean	SD	N	Mean	SD
Symmetrical Logo	33	5.15	1.7	33	4.48	1.37	33	4.15	1.94
Asymmetrical Logo	33	2.06	1.22	33	4.45	1.73	33	4.67	1.87
Study 2	Perceived quality			Perceived stability			Perceived naturalness
Group	N	Mean	SD	N	Mean	SD	N	Mean	SD
Symmetrical Logo	84	4.63	1.75	84	4.36	1.8	84	3.89	1.84
Asymmetrical Logo	84	3.71	1.56	84	3.71	1.69	84	4.02	2.18
Study 2	Manipulation check			Familiarity			Liking of product
Group	N	Mean	SD	N	Mean	SD	N	Mean	SD
Symmetrical Logo	84	5.27	1.9	84	4.39	1.5	84	4.29	1.57
Asymmetrical Logo	84	2.3	1.27	84	4.51	1.32	84	4.24	1.63
Study 3	Perceived quality			Manipulation check of cognitive load
Group	N	Mean	SD	N	Mean	SD
High cognitive load and Symmetrical Logo	49	3.73	1.32	49	4.98	1.23
High cognitive load and Asymmetrical Logo	50	4.02	1.5	50	4.9	1.46
Low cognitive load and Symmetrical Logo	50	4.83	1.06	50	3.24	1.46
Low cognitive load and Asymmetrical Logo	50	4.09	1.37	50	3.46	1.51
Pretest of Study 3	Manipulation check			Liking of Logo			Aesthetic perception
Group	N	Mean	SD	N	Mean	SD	N	Mean	SD
Symmetrical Logo	31	4.87	2.05	31	4.52	1.75	31	4.58	1.59
Asymmetrical Logo	30	2.9	1.37	30	4.13	1.72	30	4.57	1.3
